# Supplementary material for: A Comparison among Score Systems for Discharging Patients from Recovery Rooms: A Narrative Review
Source: Nurs Rep. 2024 Oct 6;14(4):2777–94. doi: 10.3390/nursrep14040205 (PMC11503295; doi:10.3390/nursrep14040205)
Supplement: Supplementary file 1 [file nursrep-14-00205-s001.zip]

Archive with 2 entries (2 files):
- nursrep-3065474-Supplementary File S2.pdf
- nursrep-3065474-Supplementary Table S1.pdf
